# Supplementary material for: MADS-box family genes in sheepgrass and their involvement in abiotic stress responses
Source: BMC Plant Biol. 2018 Mar 14;18:42. doi: 10.1186/s12870-018-1259-8 (PMC5853078; doi:10.1186/s12870-018-1259-8)
Supplement: Supplementary file 1 — Table S1. All primers used in this study. (XLSX 11 kb) [file 12870_2018_1259_MOESM1_ESM.xlsx]

## Sheet: Sheet1
Primers were used in this study
Genes	Forward primer 5’-3’	Reverse primer 5’-3’	Usage
LcMADS1	CCTCTCGGAGTAGCCGTCGC	AAGCCCTTCAGCCGTTGATGT	Full-length primer
LcMADS2	AGGAGGCGGGTTGGAGGCA	GGTGGAGTCATCTGAGGCTGTCG	Full-length primer
LcMADS3	CGCCGCCGGAGGAAGAAGAGA	GCAGCGGACACGTGGCGTTCT	Full-length primer
LcMADS4	TCGCCGTTTCTTCTCCACCCCT	ATCGATTAGCCGAGGCGCAGGT	Full-length primer
LcMADS5	GCGTCCAGAGAGAGAAGGG	TCAGTTCAGACAGAGACAGGC	Full-length primer
LcMADS6	TCCTCCTGCCATAGCATC	AGAACGAGCAACGACATTG	Full-length primer
LcMADS7	GGATGGGGCGTGGGAAGGTGGA	ACATAGACCCAACATAGGACATCTGCG	Full-length primer
LcMADS8	CGGAGGAGGAGGATAGCGGG	CCCTTACATCTTACAAGTAGCAGCCCTGG	Full-length primer
LcMADS9	GCCGCATCGGTGAGTGAGC	GCAGCCCAGGTTTGTCCATAACAC	Full-length primer
LcMADS10	GCGTTTGCGGGTTTGGGAA	GCCCAGTCCAGTTCAGCCTAAACC	Full-length primer
LcMADS11	GGCGAGAGGCAAGGTCCAGC	CAGGGCGTTATTACCATCAGAAGGAA	Full-length primer
LcACTIN	GCACCCTGTGTTGCTCACT	TACCTTGATCTTCATGCTGCTC	qRT- PCR
LcMADS1	GCAGCAAATACCAGCACTCACCC	GCCGTTGATGTGGCTCACCA	qRT- PCR
LcMADS2	CACCTACACCAGCGACGGC	TGCGGAGCATCCACGGT	qRT- PCR
LcMADS3	CGAGAACCAGAGCAACCGCC	GAGAAGATGACGACGCCGACCT	qRT- PCR
LcMADS4	TACTCCAAGCGGCGGTCGG	TTGATGTCGGTGCCAGTGCTG	qRT- PCR
LcMADS5	GCTGGAGGAGGAGCACAAGTTGC	TGAACGGCATTTGGGAAGTGAAA	qRT- PCR
LcMADS6	GGTCGCCCTCATCGTCTTCTCC	TACCTCTCAATGGTGGCTTTCACACTG	qRT- PCR
LcMADS7	CGCTTATCATCTTCTCCAGCCGC	CCCAAGTCCTCGCCAAGAAGATTT	qRT- PCR
LcMADS8	CAAGGCTTAGCGAGATTGCTGC	TCGTGCTCCCGCCACTATTT	qRT- PCR
LcMADS9	CGGGAGCGGAGGGAGATAAAGC	GGTGGACGAGAAGACGATGAGCG	qRT- PCR
LcMADS10	GCTCCGAGAAGGACCGCAAGA	GCCGTTGTTCAGCGAGGTGGAT	qRT- PCR
LcMADS11	CTGCGACGCCGACATTGG	GCCTTCTCCGTTGGCACTCTTGT	qRT- PCR
LcMADS3	5'-GAATTCATGGGGCGCGGGAAGA-3'	5'-GCGTCGACGCTGTCCTCCTGCAG-3'	yeast two-hybrid
		5'-CCGCTCGAG GCTGTCCTCCTGCAG-3'	yeast two-hybrid
LcMADS4	5'-GAATTCATGGGGCGGGGGAAGATCG-3'	5'-CGGGATCCGCCGAGGCGCAGGTC-3'	yeast two-hybrid
LcMADS1	5'-GGAATTCATGGGGCGCGGGAAGGTG-3'	5'-CGGGATCCGCCGTTGATGTGGCTC-3'	yeast two-hybrid
LcMADS2	5'- CGGAATTCATGGGGCGCGGGCCG-3'	5'-GCGTCGACTCTGTTGCTGATGGTGC-3'	yeast two-hybrid
		5'-CCGCTCGAGTCTGTTGCTGATGGTGC-3'	yeast two-hybrid
LcMADS10	5'-CGGAATTCATGGGGAGGGGGCGCAG-3'	5'-GCGTCGACGTTGAATCCAAGTTTGAGG-3'	yeast two-hybrid
		5'-CCGCTCGAGGTTGAATCCAAGTTTGAGG-3'	yeast two-hybrid
LcMADS5	5'-GGAATTCATGGGGCGCGGCAAGATC-3'	5'-CGGGATCCCTTGTCTTCCTGCAAG-3'	yeast two-hybrid
LcMADS9	5'-GGAATTCATGGCGCGGGAGCGGAG-3'	5'-CGGGATCCCTTACACGGAGCGCAGG-3'	yeast two-hybrid
LcMADS8	5'-GGAATTCATGGCGCGGCGCGGG-3'	5'-CGGGATCCAGCCTTCCTCCCATTC-3'	yeast two-hybrid
LcMADS6	5'-CGGAATTCATGATGAGCATGATGGCC-3'	5'-CGGGATCCTCTAGCGTGTGTGAAC-3'	yeast two-hybrid
LcMADS7	5'-CGGAATTCATGG GGCGTGGGAAGG-3'	5'-CGGGATCCTTCTTTGTTC AATTG-3'	yeast two-hybrid
LcMADS11	5'-CGGAATTCATGGCGAGAGGCAAGG-3'	5'-CGGGATCCGAAGGAATAGCCCATC-3'	yeast two-hybrid
