# Supplementary material for: MADS-box family genes in sheepgrass and their involvement in abiotic stress responses
Source: BMC Plant Biol. 2018 Mar 14;18:42. doi: 10.1186/s12870-018-1259-8 (PMC5853078; doi:10.1186/s12870-018-1259-8)
Supplement: Supplementary file 2 — Table S2. The expression information of 21 putative MADS-box gene in stigma, leaf, ovary of sheepgrass based on the transcriptome data. (XLSX 11 kb) [file 12870_2018_1259_MOESM2_ESM.xlsx]

## Sheet: Sheet1
The expression information of 21 putative MADS-box gene in stigma, leaf, ovary of sheepgrass based on the transcriptome data.
		Stigma	Leaf	Ovary
GeneNames	Length	Reads	Reads	Reads	Function
contig06031	449	NA	62	0	MADS-box transcription factor 55
contig06032	423	NA	148	0	MADS-box transcription factor 55
contig06036	362	NA	70	0	MADS-box transcription factor 55
contig06956	502	7	13	6	MADS-box transcription factor 14
contig06957	270	4	7	12	MADS-box transcription factor 14
contig06958	228	1	4	6	MADS-box transcription factor 14
contig06959	219	0	5	1	Agamous-like MADS-box protein AGL8 homolog
contig06960	505	21	5	21	MADS-box transcription factor 14
contig16659	277	0	34	1	MADS-box transcription factor 47
contig16660	904	0	99	2	MADS-box transcription factor 47
contig16661	878	3	93	18	MADS-box transcription factor 47
contig22407	525	23	52	60	MADS-box transcription factor 22
contig22408	734	107	67	143	MADS-box transcription factor 22
contig24899	1216	12	140	17	MADS-box transcription factor 22
contig25064	1168	47	69	81	MADS-box transcription factor 18
contig25813	1053	776	6	1885	MADS-box transcription factor 8
contig26626	939	62	14	78	MADS-box transcription factor 32
contig27092	885	3	53	6	MADS-box transcription factor 56
contig28394	750	10	128	20	Agamous-like MADS-box protein AGL19
contig28995	704	595	8	1255	MADS-box transcription factor 7
contig30887	581	411	3	447	MADS-box transcription factor 16
contig32207	507	112	4	355	MADS-box transcription factor 3
contig32217	505	163	2	118	MADS-box transcription factor 2
contig32281	500	385	2	679	MADS-box transcription factor 6
contig32395	492	444	5	372	MADS-box transcription factor 4
contig32463	493	1	3	3	MADS-box transcription factor 50
contig32755	478	NA	1	4	MADS-box transcription factor 57
contig32820	467	2	4	11	MADS-box transcription factor 5
contig33592	430	0	21	2	MADS-box transcription factor 26
contig33732	420	6	45	5	MADS-box transcription factor 15
contig34126	393	16	34	29	Agamous-like MADS-box protein AGL19
contig34780	318	1	5	0	MADS-box transcription factor 26
