# Supplementary material for: MADS-box family genes in sheepgrass and their involvement in abiotic stress responses
Source: BMC Plant Biol. 2018 Mar 14;18:42. doi: 10.1186/s12870-018-1259-8 (PMC5853078; doi:10.1186/s12870-018-1259-8)
Supplement: Supplementary file 3 — Table S3. The sequences of 11 Sheepgrass MADS-box genes. (XLSX 15 kb) [file 12870_2018_1259_MOESM3_ESM.xlsx]

## Sheet: Sheet1
LcMADS genes sequence.
Name	Contig ID	Length of coding sequences	The CDS Sequence	Predicted amino acid sequences
LcMADS1	contig06960	734	ATGGGGCGCGGGAAGGTGCAGCTGAAGCGGATCGAGAACAAGATCAACCGGCAGGTGACCTTCTCCAAGCGCCGCTCAGGGGTGCTCAAGAAGGCGCACGAGATCTCCGTGCTCTGCGACGCCGAGGTCGGCCTCATCATCTTCTCCACCAAGGGCAAGCTCTACGAGTTCTCTACCGAGTCATGCATGGACAAAATTCTTGAACGGTATGAGCGCTACTCCTATGCAGAAAAGGTTCTCGCTTCAAGTGAATCTGAAATTCAGGGAAACTGGTGTCACGAATATAGGAAACTGAAGGCGAAGGTTGAGACAATACAGAAATGTCAAAAGCATCTCATGGGAGAGGATCTTGACTCTTTGAATCTCAAGGAGTTGCAGCAACTGGAGCAGCAGCTTGAA…	MGRGKVQLKRIENKINRQVTFSKRRSGVLKKAHEISVLCDAEVGLIIFSTKGKLYEFSTESCMDKILERYERYSYAEKVLASSESEIQGNWCHEYRKLKAKVETIQKCQKHLMGEDLDSLNLKELQQLEQQLESSLKHIRSRKNQLMHESISELQKKERSLQEENKVLQKELVEKQKAQAAQQDQTQPQTSSSSSFMMRNAPPAANTSTHPAAAGERTEDAAVQPQAPARPGLPPWMVSHING*
LcMADS2	contig25064	798	ATGGGGCGCGGGCCGGTGCAGCTGCGGCGGATCGAGAACAAGATAAACCGGCAGGTGACCTTCTCCAAGCGGCGCAGCGGGCTGCTCAAGAAGGCGCACGAGATCTCCGTGCTCTGCGACGCCGAGGTCGCGCTCATCGTCTTCTCCACCAAGGGCAAGCTATACGAGTACTCCAGCCAGGACAGTAGCATGGATGTGATTCTTGAACGTTACCAACGTTACTCATTTGAAGAAAGAGCTGTACTGGATCCAAGTATTGGAGACCAGGCAAATTGGGGAGATGAATACATAAGTTTAAAGATAAAACTCGATGCACTCCAGAAGAGTCAAAGGCAACTCTTAGGTGAGCAATTGGACCCACTCACCACAAAAGAACTTCAACAGTTGGAACAACAGCTT…	MGRGPVQLRRIENKINRQVTFSKRRSGLLKKAHEISVLCDAEVALIVFSTKGKLYEYSSQDSSMDVILERYQRYSFEERAVLDPSIGDQANWGDEYISLKIKLDALQKSQRQLLGEQLDPLTTKELQQLEQQLDSSLKHIRSRKNQLLFESISELRKKEKSLKDQNGVLQKHLVEIEKEKNNGLSNIHHREQLNGATNIHHQEQLNGATTSSPSPTPATAEDSMATPNIGPYQSREGGDPEPQPSPAQANNSNLPPWMLRTISNR*
LcMADS3	contig32217	630	ATGGGGCGCGGGAAGATTGAGATCAAGAGGATCGAGAACCAGAGCAACCGCCAGGTCACCTTCTCCAAGCGCAAGAACGGGATCCTCAAGAAGGCCAAGGAGATCAGCGTGCTCTGCGACGCCGAGGTCGGCGTCGTCATCTTCTCCAGCGCCGGCAAGCTCTACGACTTCTGCTCCCCCAAGACCTCGCTATCAAGAATCTTGGAGAAGTACCAGACCAACTCCGGGAAGATACTGTGGGATGAGAAACACAAGAGCCTCAGTGCGGAGATTGATCGAATCAAGAAAGAGAATGATAACATGCAGATCGAGCTCAGACACTTGAAAGGCGAAGATCTGAACTCGCTGCAGCCCAAAGAGCTGATTATGATTGAGGAAGCACTTGATAATGGGCTGACA…	MGRGKIEIKRIENQSNRQVTFSKRKNGILKKAKEISVLCDAEVGVVIFSSAGKLYDFCSPKTSLSRILEKYQTNSGKILWDEKHKSLSAEIDRIKKENDNMQIELRHLKGEDLNSLQPKELIMIEEALDNGLTSLHEKQMEHYDRLMKHGKMLEDENKLLAFKVHQHDIALSGSMRDLELGYHPDRDFAAQMPITFRVQPSHPNLQEDS*
LcMADS4	contig30887	690	ATGGGGCGGGGGAAGATCGAGATAAAGCGGATCGAGAACGCCACCAACAGGCAGGTGACCTACTCCAAGCGGCGGTCGGGGATCATGAAGAAGGCGCGGGAGCTCACAGTGCTGTGCGACGCCCAGGTCGCCATCATCATGTTCTCCTCCACCGGCAAGTACCACGAGTTCTGCAGCACTGGCACCGACATCAAGGGGATCTTTGACCGCTACCAGCAGGCCATCGGGACCAGCCTGTGGATCGAGCAGTATGGGAATATGCAGCGCACGCTGAGCCATCTCAAGGACATCAATCGGAACCTGCGCACCGAGATCAGGCAAAGGATGGGTGAAGATCTGGACGCGCTGGAGTTCGAGGAGCTGCGCGACCTTGAGCAAAATGTCGATGCCGCTCTCAAG…	MGRGKIEIKRIENATNRQVTYSKRRSGIMKKARELTVLCDAQVAIIMFSSTGKYHEFCSTGTDIKGIFDRYQQAIGTSLWIEQYGNMQRTLSHLKDINRNLRTEIRQRMGEDLDALEFEELRDLEQNVDAALKEVRQRKYHVITTQTETYKKKVKHSQEAYKNLQQELGMREDPAYGFVDNPAAGGWDGVAAVAMGGGSAADMYAFRVVPSQPNLHGMAYGGSHDLRLG*
LcMADS5	contig32395	629	ATGGGGCGCGGCAAGATCGAGATCAAGAGGATCGAGAACTCATCCAACCGCCAGGTGACCTTCGCAAAGCGCCGGGCCGGGCTGGTGAAGAAGGCCCGCGAGATCGGCGTGCTCTGCGACGCCGAGGTCGGCGTCGTCATCTTCTCCAGCGCCGGCAAGCTCTACGACTTCTGGACGCCCAAGACCACGCTGCCAAGAATCTTGGAGAAGTATCAGACCAACTCCGGGAAGATCCTGTGGGATGAGAAGCACAAGAGCATCAGCGCAGAGATCGACAGGGTGAAGAAGGAGAACGACAACATGCAGATCGAGCTCAGGCATATGAAAGGCGAGGACGTGAACTCCCTGCAGCCCAAGGAGCTGATCGCCATCGAGGAGGCGCTCACGAACGGCCAGACC…	MGRGKIEIKRIENSSNRQVTFAKRRAGLVKKAREIGVLCDAEVGVVIFSSAGKLYDFWTPKTTLPRILEKYQTNSGKILWDEKHKSISAEIDRVKKENDNMQIELRHMKGEDVNSLQPKELIAIEEALTNGQTNLRDKMMEHWKMHRRNEKMLEEEHKLLALRMHQQDVELSSGMREMELGYHQGRDFTSQMPFTFRVQPSHPNLQEDK*
LcMADS6	contig32207	762	ATGATGAGCATGATGGCCGATTTGAGCTGTGGAGCTTCCGGTGGGACCGTGAATGATCATCAGCTGGCCGCTCCGGCTCCGGCGGACTCGATGGCGGGGAGCGAGAAGATGGGGAGGGGCCGGATCGAGATCAAGCGCATCGAGAACACCACCAACCGGCAGGTCACCTTCTGCAAGCGCCGCAACGGCCTCCTGAAGAAGGCGTACGAGCTCTCGGTGCTCTGCGACGCCGAGGTCGCCCTCATCGTCTTCTCCAGCCGCGGCCGCCTCTACGAGTACTCCAACAACAGTGTGAAAGCCACCATTGAGAGGTACAAAAAGGCCAACAGTGACACATCCAACTCTGGCACGGTTGCAGAAGTCAATGCCCAGTACTACCAGCAGGAGTCCTCCAAGCTG…	MMSMMADLSCGASGGTVNDHQLAAPAPADSMAGSEKMGRGRIEIKRIENTTNRQVTFCKRRNGLLKKAYELSVLCDAEVALIVFSSRGRLYEYSNNSVKATIERYKKANSDTSNSGTVAEVNAQYYQQESSKLRQQISSLQNSNRSLVRDSVSTMTLRDLKQLEGRLEKGISKIRARKNELMYAEVEYMQKREMELHNDNIYLRCKVSENERGQQPMNMMASGSTSSEYDHMVPPYDSRNFLQANIMQFTHAR*
LcMADS7	contig32820	669	ATGGGGCGTGGGAAGGTGGAGCTGAAGCGGATCGACAACAAGATCAGCCGGCAGGTGACCTTCGCGAAGCGCCGCAACGGCCTGCTCAAGAAGGCGTACGAGCTGTCGGTGCTCTGCGACGCCGAGGTCGCGCTTATCATCTTCTCCAGCCGCGGCCGCCTCTTCGAGTTCTCCACATCCTCATGCATGTACAAGACACTAGAGCGGTACCGCAGCTGCAACTTCAACTCTGAGGCAACTGCAACTCCAGAGACTGAACTAAACAATTACCAGGAGTATTTAAAGCTGAAGACAAGAGTTGAGTTCCTACAGACAACTCAGAGAAATCTTCTTGGCGAGGACTTGGGCCCACTTAGCATGAAGGAACTTGAGCAACTTGAGAACCAAATTGAGATCTCT…	MGRGKVELKRIDNKISRQVTFAKRRNGLLKKAYELSVLCDAEVALIIFSSRGRLFEFSTSSCMYKTLERYRSCNFNSEATATPETELNNYQEYLKLKTRVEFLQTTQRNLLGEDLGPLSMKELEQLENQIEISLKQIRSTKSQQSLDQLFELKRKEQQLQDVNKDLRKKIQETSAESVFQMSCQDVGPSGHANQQELFHPAACDPSLRMGYHQNFLDQLNKE*
LcMADS8	contig28394	501	ATGGCGCGGCGCGGGCGGGTTGAGCTGCGGCGGATCGAGGATCGGACGAGCCGGCAGGTGCGCTTCTCCAAGCGCCGCGCGGGGCTCTTCAAGAAGGCCTTCGAGCTCTCGCTCCTCTGTGACGCGGAGGTCGCGCTGCTCGTCTTCTCCCCCGCCGGCAAGCTCTACGAGTACTCCTCCTCCAGCATTGAAGGTACATATGACCGGTATCAGCAATTTGCGGTGCCCGGAAGGAACCTGGATCAAGAAGATGCAACTGTCAGCAATAATGAAGATCCTTCAAATATGCAGTCAAGGCTTAGCGAGATTGCTGCCTGGTCTCTCGATAATAATGCTGACGACTCAGATGCCAGTAGTTTGGAGAAACTGGAGAAACTACTAAAAGATGCTCTGAGAATT…	MARRGRVELRRIEDRTSRQVRFSKRRAGLFKKAFELSLLCDAEVALLVFSPAGKLYEYSSSSIEGTYDRYQQFAVPGRNLDQEDATVSNNEDPSNMQSRLSEIAAWSLDNNADDSDASSLEKLEKLLKDALRITESKKTLAKQNSGGSTSGESSNGPRGQENGRKA*
LcMADS9	contig24899	687	ATGGCGCGGGAGCGGAGGGAGATAAAGCGGATAGAGAGCGCGGCGGCGCGACAGGTCACCTTCTCCAAGCGCCGCCGGGGCCTCTTCAAGAAGGCCGAGGAGCTCTCCGTCCTCTGCGACGCCGACGTCGCGCTCATCGTCTTCTCGTCCACCGGCAAGCTCTCCCAGTTCGCCAGCTCGAGTATGAATGAGATCATCGACAAGTACAGCACCCATTCTAAGAACCTGGGGAAAACAGACCAGCCTACTCTTGACTTGAACTTAGAACATAGCAAGTATGCAAATTTGAACGATCAGCTTGCGGAAGCTAGTCTTCGACTAAGACAGATGAGAGGTGAGGAGCTTGAGGGATTGAGTGTTGATGAACTCCAGCAGTTGGAGAAAAACCTAGAAACTGGT…	MARERREIKRIESAAARQVTFSKRRRGLFKKAEELSVLCDADVALIVFSSTGKLSQFASSSMNEIIDKYSTHSKNLGKTDQPTLDLNLEHSKYANLNDQLAEASLRLRQMRGEELEGLSVDELQQLEKNLETGLHRVVQTKDQQFLEQINELDRKSSQLAEENMKLRNQVAQVPTVGKQVVADTENVIAEDGQSSESVMTALHSGSSQDNDDGSDVSLKLGLPCAPCK*
LcMADS10	contig26626	591	ATGGGGAGGGGGCGCAGCGAGATAAAGAGGATCGATAACCCCACGCAGCGCCAGTCCACCTTCTACAAGCGCAGGGACGGCCTCTTCAAGAAGGCCCGGGAGCTCGCCGTCCTCTGCGACGCCGACCTCCTCCTCCTCCTCTTCTCCGCCTCCGGCAAGCTCTACCAGTACCTCGCGCCCACCGTCCCCTCTGTCAAGGAGTTTGTCGAGAGGTACGAGGCTGCGACGCACACCAAAGTTTGGTCCGATATCCGCCAGGAGAGGCGCGCCGAGCTGGAGAAGGTGGCCAAGATGTGCGACCTCTTGGAGAAGGAGCTGAGGTTCATGACGGTGGACGACGGGGAGCAGTACACGGTGCCGTCGCTGGCGGCGCTGGAGCACAACCTGGAGGCGGCCATG…	MGRGRSEIKRIDNPTQRQSTFYKRRDGLFKKARELAVLCDADLLLLLFSASGKLYQYLAPTVPSVKEFVERYEAATHTKVWSDIRQERRAELEKVAKMCDLLEKELRFMTVDDGEQYTVPSLAALEHNLEAAMHKVRSEKDRKIGGEMTYLENMIRGKQAERYGLCDKLAHAQSLKVVEGGSTSLNNGLDLKLGFN*
LcMADS11	contig33592	675	ATGGCGAGAGGCAAGGTCCAGCTCCGCCGCATCGAGAACTCTGTCCACCGGCAGGTCACGTTTTGCAAGTGCCGCGCGGGCCTCCTCAAGAAGTCTCAGGGAGCTCTCCGTCCTCTGCGACGCCGACATTGGCATCATCATCTTCTCTGCACACGGCAAGCTCACGACCTCGCCACCACCGGAACCATGGATGGGCTGATCGAGAGGTACAAGAGTGCCAACGGAGAAGGCATGACCGCCGACGGCCGCGGCGACCAGAGAGTGGACCCAAAGCAGGAGGCAATGGTGTTGAAACAGGAAATAGACCTGCTGCAGAAGGGACTGAGGTACATTTATGGAAACAGGGCAAATGAGCACATGAATGTTGACGAGTTGAATGCCCTGGAGAGGTACTTGGAG…	MARGKVQLRRIENSVHRQVTFCKCRAGLLKKSQGALRPLRRRHWHHHLLCTRQAHDLATTGTMDGLIERYKSANGEGMTADGRGDQRVDPKQEAMVLKQEIDLLQKGLRYIYGNRANEHMNVDELNALERYLEIWMFNIRSAKMQIMIQEIQALKSKEGMLKAANEILQEKIVEQHGLIDVGMTIADQQNGHFSTVPLIEEITNPLTILSGYSTCRGSEMGYSF*
