# Supplementary material for: MADS-box family genes in sheepgrass and their involvement in abiotic stress responses
Source: BMC Plant Biol. 2018 Mar 14;18:42. doi: 10.1186/s12870-018-1259-8 (PMC5853078; doi:10.1186/s12870-018-1259-8)
Supplement: Supplementary file 4 — Table S4. The GeneBank accession numbers of genes used in multiple sequence alignment. (XLSX 10 kb) [file 12870_2018_1259_MOESM4_ESM.xlsx]

## Sheet: Sheet1
The GeneBank accession numbers of genes used in multiple sequence alignment.
Gene	Accession numbers a	Accession numbers (NCBI)
OsMADS2	LOC_Os01g66030	AK070894
OsMADS4	LOC_Os05g34940	AK100233
OsMADS14	LOC_Os03g54160	AK121171
OsMADS16	LOC_Os06g49840	AK069317
OsMADS18/28	LOC_Os07g41370	AK064704
OsMADS22	LOC_Os02g52340	AK070121
OsMADS26	LOC_Os08g02070	AK069122
OsMADS32	LOC_Os01g52680	NA
OsMADS55	LOC_Os06g11330	AK111859
OsMADS65	LOC_Os01g69850	AK066160
